# Supplementary material for: Biomarkers of Collagen Metabolism Are Associated with Left Ventricular Function and Prognosis in Dilated Cardiomyopathy: A Multi-Modal Study
Source: J Clin Med. 2023 Sep 1;12(17):5695. doi: 10.3390/jcm12175695 (PMC10488673; doi:10.3390/jcm12175695)
Supplement: Supplementary file 1 [file jcm-12-05695-s001.zip]

Archive with 1 entries (1 files):
- jcm-2528428-supplementary.pdf
